# Supplementary material for: ESBL and AmpC β-Lactamase Encoding Genes in E. coli From Pig and Pig Farm Workers in Vietnam and Their Association With Mobile Genetic Elements
Source: Front Microbiol. 2021 Mar 11;12:629139. doi: 10.3389/fmicb.2021.629139 (PMC7991805; doi:10.3389/fmicb.2021.629139)
Supplement: Supplementary Table 1 — Overall characterization of the ESBL-producing E. coli genomes. [file Table_1.XLSX]

## Sheet: SNPs overall
	100C2_S16_L001_R1_001/1-173043	10_S10_L001_R1_001/1-173043	11_S11_L001_R1_001/1-173043	12_S12_L001_R1_001/1-173043	13_S13_L001_R1_001/1-173043	14_S14_L001_R1_001/1-173043	15_S15_L001_R1_001/1-173043	16_S16_L001_R1_001/1-173043	17_S17_L001_R1_001/1-173043	18_S18_L001_R1_001/1-173043	19_S19_L001_R1_001/1-173043	1_S1_L001_R1_001/1-173043	20_S20_L001_R1_001/1-173043	21_S21_L001_R1_001/1-173043	22_S22_L001_R1_001/1-173043	23_S23_L001_R1_001/1-173043	24_S24_L001_R1_001/1-173043	29C1_S1_L001_R1_001/1-173043	2_S2_L001_R1_001/1-173043	31C1_S2_L001_R1_001/1-173043	38C2_S3_L001_R1_001/1-173043	3_S3_L001_R1_001/1-173043	42C1_S4_L001_R1_001/1-173043	49C2_S5_L001_R1_001/1-173043	4_S4_L001_R1_001/1-173043	58C3_S6_L001_R1_001/1-173043	5_S5_L001_R1_001/1-173043	61C2_S7_L001_R1_001/1-173043	66C3_S8_L001_R1_001/1-173043	67C2_S9_L001_R1_001/1-173043	69C2_S10_L001_R1_001/1-173043	6_S6_L001_R1_001/1-173043	72C1_S11_L001_R1_001/1-173043	77C3_S12_L001_R1_001/1-173043	7_S7_L001_R1_001/1-173043	87C1_S13_L001_R1_001/1-173043	90C2_S14_L001_R1_001/1-173043	97C2_S15_L001_R1_001/1-173043	9_S9_L001_R1_001/1-173043	Ec_116/1-173043	Ec_123/1-173043	Ec_129/1-173043	Ec_130/1-173043	Ec_131/1-173043	Ec_155/1-173043	Ec_162/1-173043	Ec_166/1-173043	Ec_168/1-173043	Ec_170/1-173043
100C2_S16_L001_R1_001/1-173043	0	13498	19864	19598	19974	19582	20382	14029	37607	19576	13027	20157	36542	13065	14150	36416	36332	19799	12764	36268	19641	17967	37334	13321	37002	37210	28406	12800	35727	12981	36305	20143	36414	36417	20156	20340	19600	19339	19952	13150	20115	20865	20636	24701	20835	12890	24818	20601	13526
10_S10_L001_R1_001/1-173043	13498	0	20207	19978	20221	19918	20679	13246	37693	19953	11804	20455	36600	11096	12492	36416	36511	20134	12095	36329	19927	18067	37355	12253	37098	37155	28707	12204	35865	12153	36479	20441	36412	36417	20454	20814	20018	20317	20051	12006	20529	21133	21085	24740	21314	11961	24904	20786	10014
11_S11_L001_R1_001/1-173043	19864	20207	0	5400	11048	5050	5223	20398	34235	7691	20610	7009	33520	20424	20471	33327	33373	4223	20498	33180	5234	5980	34155	20514	33643	34077	25730	20412	32889	20510	33260	7011	33325	33326	7008	10895	5087	10855	13448	21002	10320	11452	9284	21743	12130	20688	25152	12850	20483
12_S12_L001_R1_001/1-173043	19598	19978	5400	0	11032	3008	5302	19898	33966	7031	20359	5277	33298	20171	20166	33124	33093	4657	20038	32909	3934	7999	33784	20203	33370	33787	25449	20041	32567	20255	32913	5279	33122	33123	5276	11087	2250	10868	13576	20597	10311	11460	8149	21619	12378	20505	24897	13031	20147
13_S13_L001_R1_001/1-173043	19974	20221	11048	11032	0	10757	11812	20020	35607	10228	20640	11813	35053	20352	20535	34844	34854	11278	20315	34691	10762	13714	35432	20464	35085	35580	26332	20312	34116	20285	34831	11803	34842	34843	11812	10666	10819	11016	13455	20991	10606	12791	11530	22481	11560	20701	25694	13309	20407
14_S14_L001_R1_001/1-173043	19582	19918	5050	3008	10757	0	4998	19809	33888	6895	20247	5192	33128	20171	20126	33024	32983	4332	20159	32815	3695	7692	33736	20278	33322	33618	25493	20031	32435	20035	32832	5194	33022	33023	5191	11047	2228	10821	13491	20652	9959	11369	8280	21455	12221	20479	24784	13015	20160
15_S15_L001_R1_001/1-173043	20382	20679	5223	5302	11812	4998	0	20698	34295	7969	21042	7167	33479	21004	20948	33260	33269	3935	20836	33050	5542	7382	33889	20953	33726	34020	26154	20852	32941	20799	33055	7169	33258	33259	7166	11728	5003	11634	13968	21412	11170	12540	9285	22109	12754	21113	25525	13592	20845
16_S16_L001_R1_001/1-173043	14029	13246	20398	19898	20020	19809	20698	0	37850	19892	12110	20538	36869	12686	13705	36720	36769	20257	8504	36588	19910	18731	37493	12244	37370	37472	28774	12391	36240	6425	36786	20530	36716	36721	20537	20892	19933	20361	20337	13008	20437	21092	20917	24917	21375	12004	25127	20821	13337
17_S17_L001_R1_001/1-173043	37607	37693	34235	33966	35607	33888	34295	37850	0	34602	37817	34259	33531	37850	38127	33618	33278	34105	37708	33732	33976	34853	16896	37836	34172	33794	38964	37723	33142	37749	33316	34247	33616	33617	34258	35709	33887	35594	36318	38388	35524	36374	35612	38109	35968	37942	39306	36251	37791
18_S18_L001_R1_001/1-173043	19576	19953	7691	7031	10228	6895	7969	19892	34602	0	20569	8284	34061	20311	20250	33888	33800	7046	20453	33693	6131	10377	34597	20391	34100	34525	25871	20046	33295	20167	33912	8276	33884	33887	8285	10807	6717	10202	12409	20721	9697	11568	7598	21836	11685	20585	25123	12529	20283
19_S19_L001_R1_001/1-173043	13027	11804	20610	20359	20640	20247	21042	12110	37817	20569	0	20994	36664	11487	12245	36562	36571	20525	10686	36457	20364	18396	37339	2721	37236	37446	28746	11511	35879	11073	36519	20980	36558	36563	20993	21108	20374	20520	20547	11772	21166	21527	21391	24923	21707	2098	24602	21381	11899
1_S1_L001_R1_001/1-173043	20157	20455	7009	5277	11813	5192	7167	20538	34259	8284	20994	0	33130	20762	20745	32988	33236	6305	20747	32713	5499	9275	34227	20822	33733	34193	26221	20686	32657	20666	33272	24	32986	32987	1	12653	4933	11904	14466	21210	11274	12792	9651	22441	13545	20965	25597	13658	20723
20_S20_L001_R1_001/1-173043	36542	36600	33520	33298	35053	33128	33479	36869	33531	34061	36664	33130	0	36753	36966	2618	25603	33267	36631	2693	33415	34056	33608	36723	34145	34000	37719	36586	25489	36687	27213	33118	2618	2619	33129	35146	33321	34984	35581	37166	34838	35749	35069	37257	35387	36799	38395	35540	36680
21_S21_L001_R1_001/1-173043	13065	11096	20424	20171	20352	20171	21004	12686	37850	20311	11487	20762	36753	0	11955	36633	36728	20551	11466	36559	20244	18106	37568	11824	37113	37471	28869	11455	35983	11356	36740	20750	36629	36634	20763	20825	20290	20443	20581	11723	20743	21283	21375	24997	21448	11595	24918	20988	11403
22_S22_L001_R1_001/1-173043	14150	12492	20471	20166	20535	20126	20948	13705	38127	20250	12245	20745	36966	11955	0	36805	36952	20390	12638	36731	20135	17879	37837	12698	37485	37666	29151	12832	36350	12846	36907	20731	36803	36806	20744	21226	20203	20610	20662	12985	20777	21524	21336	25455	21732	12325	25482	21164	12459
23_S23_L001_R1_001/1-173043	36416	36416	33327	33124	34844	33024	33260	36720	33618	33888	36562	32988	2618	36633	36805	0	25759	33105	36468	1353	33295	33881	33479	36487	34324	34051	37611	36447	25354	36600	26394	32974	6	3	32987	34904	33166	34849	35437	37027	34668	35511	34872	37177	35051	36691	38097	35352	36548
24_S24_L001_R1_001/1-173043	36332	36511	33373	33093	34854	32983	33269	36769	33278	33800	36571	33236	25603	36728	36952	25759	0	33106	36449	25468	33184	33921	33269	36598	33913	33466	37655	36458	5375	36644	27582	33222	25757	25758	33235	34851	33035	34637	35381	37061	34670	35590	34819	36967	35047	36628	38164	35499	36522
29C1_S1_L001_R1_001/1-173043	19799	20134	4223	4657	11278	4332	3935	20257	34105	7046	20525	6305	33267	20551	20390	33105	33106	0	20502	32887	4177	7035	33954	20524	33437	33764	25752	20408	32587	20425	33201	6291	33101	33104	6304	11404	4371	10986	13708	20953	10505	12052	8500	21987	12578	20602	25207	13653	20454
2_S2_L001_R1_001/1-173043	12764	12095	20498	20038	20315	20159	20836	8504	37708	20453	10686	20747	36631	11466	12638	36468	36449	20502	0	36356	20293	17958	37359	11010	37302	37388	28657	11022	36045	10447	36331	20733	36464	36469	20746	20787	20151	20354	20415	11413	20790	20968	21260	25130	21271	10929	24718	21056	11785
31C1_S2_L001_R1_001/1-173043	36268	36329	33180	32909	34691	32815	33050	36588	33732	33693	36457	32713	2693	36559	36731	1353	25468	32887	36356	0	33081	33782	33588	36372	34211	34170	37564	36336	25603	36506	27429	32699	1353	1354	32712	34754	32950	34638	35225	36936	34481	35335	34662	37017	34905	36585	38084	35209	36453
38C2_S3_L001_R1_001/1-173043	19641	19927	5234	3934	10762	3695	5542	19910	33976	6131	20364	5499	33415	20244	20135	33295	33184	4177	20293	33081	0	8006	33916	20308	33497	33846	25377	20168	32684	20300	33183	5489	33293	33294	5498	11279	3728	10389	13183	20731	9640	11116	7653	21487	12235	20558	24922	12973	20270
3_S3_L001_R1_001/1-173043	17967	18067	5980	7999	13714	7692	7382	18731	34853	10377	18396	9275	34056	18106	17879	33881	33921	7035	17958	33782	8006	0	34559	18329	34377	34612	26460	18238	33544	18058	33636	9273	33879	33880	9274	13699	7770	12976	15786	18638	13075	13852	11879	22574	14854	18359	25292	15264	18213
42C1_S4_L001_R1_001/1-173043	37334	37355	34155	33784	35432	33736	33889	37493	16896	34597	37339	34227	33608	37568	37837	33479	33269	33954	37359	33588	33916	34559	0	37501	34142	33710	38820	37300	32756	37505	33397	34215	33475	33478	34226	35510	33824	35400	36192	38097	35420	36313	35473	38067	35733	37679	39236	36065	37476
49C2_S5_L001_R1_001/1-173043	13321	12253	20514	20203	20464	20278	20953	12244	37836	20391	2721	20822	36723	11824	12698	36487	36598	20524	11010	36372	20308	18329	37501	0	37366	37466	28685	11957	35856	11510	36688	20812	36483	36488	20821	21028	20271	20485	20508	12291	20906	21309	21411	24864	21626	2030	24796	21393	12223
4_S4_L001_R1_001/1-173043	37002	37098	33643	33370	35085	33322	33726	37370	34172	34100	37236	33733	34145	37113	37485	34324	33913	33437	37302	34211	33497	34377	34142	37366	0	21811	38611	36975	33794	37302	34647	33721	34322	34323	33732	34824	33392	35043	35513	37716	34833	35905	35152	37892	35247	37295	38911	35610	37228
58C3_S6_L001_R1_001/1-173043	37210	37155	34077	33787	35580	33618	34020	37472	33794	34525	37446	34193	34000	37471	37666	34051	33466	33764	37388	34170	33846	34612	33710	37466	21811	0	38649	37213	33634	37323	34450	34181	34047	34050	34192	35388	33748	35333	35897	37978	35356	36189	35520	38135	35661	37593	39080	35854	37422
5_S5_L001_R1_001/1-173043	28406	28707	25730	25449	26332	25493	26154	28774	38964	25871	28746	26221	37719	28869	29151	37611	37655	25752	28657	37564	25377	26460	38820	28685	38611	38649	0	28736	36807	28714	37545	26212	37609	37611	26220	26519	25480	26658	26918	29387	26534	27145	26552	28812	26160	28885	22366	27012	28763
61C2_S7_L001_R1_001/1-173043	12800	12204	20412	20041	20312	20031	20852	12391	37723	20046	11511	20686	36586	11455	12832	36447	36458	20408	11022	36336	20168	18238	37300	11957	36975	37213	28736	0	35804	10900	36553	20670	36445	36448	20685	20654	20110	20284	20223	11977	20649	21292	21075	24967	21239	11770	24767	20832	11951
66C3_S8_L001_R1_001/1-173043	35727	35865	32889	32567	34116	32435	32941	36240	33142	33295	35879	32657	25489	35983	36350	25354	5375	32587	36045	25603	32684	33544	32756	35856	33794	33634	36807	35804	0	36183	27190	32647	25352	25353	32656	34141	32657	34180	34740	36409	34011	34999	34284	36599	34553	36179	37653	34969	35904
67C2_S9_L001_R1_001/1-173043	12981	12153	20510	20255	20285	20035	20799	6425	37749	20167	11073	20666	36687	11356	12846	36600	36644	20425	10447	36506	20300	18058	37505	11510	37302	37323	28714	10900	36183	0	36578	20650	36596	36600	20665	21066	20049	20497	20428	11831	20852	21181	20977	24636	21543	11205	24580	20903	12125
69C2_S10_L001_R1_001/1-173043	36305	36479	33260	32913	34831	32832	33055	36786	33316	33912	36519	33272	27213	36740	36907	26394	27582	33201	36331	27429	33183	33636	33397	36688	34647	34450	37545	36553	27190	36578	0	33258	26392	26395	33271	34741	32941	34818	35552	37214	34810	35192	34748	37357	35081	36775	38235	35499	36530
6_S6_L001_R1_001/1-173043	20143	20441	7011	5279	11803	5194	7169	20530	34247	8276	20980	24	33118	20750	20731	32974	33222	6291	20733	32699	5489	9273	34215	20812	33721	34181	26212	20670	32647	20650	33258	0	32972	32973	23	12643	4935	11890	14456	21196	11264	12780	9641	22429	13535	20953	25581	13654	20709
72C1_S11_L001_R1_001/1-173043	36414	36412	33325	33122	34842	33022	33258	36716	33616	33884	36558	32986	2618	36629	36803	6	25757	33101	36464	1353	33293	33879	33475	36483	34322	34047	37609	36445	25352	36596	26392	32972	0	7	32985	34900	33164	34847	35435	37023	34666	35509	34868	37175	35047	36687	38095	35350	36544
77C3_S12_L001_R1_001/1-173043	36417	36417	33326	33123	34843	33023	33259	36721	33617	33887	36563	32987	2619	36634	36806	3	25758	33104	36469	1354	33294	33880	33478	36488	34323	34050	37611	36448	25353	36600	26395	32973	7	0	32986	34903	33165	34848	35436	37027	34667	35510	34871	37178	35050	36690	38097	35351	36549
7_S7_L001_R1_001/1-173043	20156	20454	7008	5276	11812	5191	7166	20537	34258	8285	20993	1	33129	20763	20744	32987	33235	6304	20746	32712	5498	9274	34226	20821	33732	34192	26220	20685	32656	20665	33271	23	32985	32986	0	12652	4932	11903	14465	21209	11273	12791	9650	22440	13544	20966	25596	13657	20722
87C1_S13_L001_R1_001/1-173043	20340	20814	10895	11087	10666	11047	11728	20892	35709	10807	21108	12653	35146	20825	21226	34904	34851	11404	20787	34754	11279	13699	35510	21028	34824	35388	26519	20654	34141	21066	34741	12643	34900	34903	12652	0	10933	9269	13802	21482	11288	12878	11760	22839	3795	21222	25980	14040	20845
90C2_S14_L001_R1_001/1-173043	19600	20018	5087	2250	10819	2228	5003	19933	33887	6717	20374	4933	33321	20290	20203	33166	33035	4371	20151	32950	3728	7770	33824	20271	33392	33748	25480	20110	32657	20049	32941	4935	33164	33165	4932	10933	0	10732	13395	20744	9944	11463	7816	21310	12192	20486	24939	12776	20252
97C2_S15_L001_R1_001/1-173043	19339	20317	10855	10868	11016	10821	11634	20361	35594	10202	20520	11904	34984	20443	20610	34849	34637	10986	20354	34638	10389	12976	35400	20485	35043	35333	26658	20284	34180	20497	34818	11890	34847	34848	11903	9269	10732	0	13929	21091	10626	12582	11146	22292	10481	20603	25962	13308	20429
9_S9_L001_R1_001/1-173043	19952	20051	13448	13576	13455	13491	13968	20337	36318	12409	20547	14466	35581	20581	20662	35437	35381	13708	20415	35225	13183	15786	36192	20508	35513	35897	26918	20223	34740	20428	35552	14456	35435	35436	14465	13802	13395	13929	0	20949	13568	14046	13552	22575	14563	20575	25784	11141	20552
Ec_116/1-173043	13150	12006	21002	20597	20991	20652	21412	13008	38388	20721	11772	21210	37166	11723	12985	37027	37061	20953	11413	36936	20731	18638	38097	12291	37716	37978	29387	11977	36409	11831	37214	21196	37023	37027	21209	21482	20744	21091	20949	0	21447	22041	21793	25564	21944	12016	25494	21691	11917
Ec_123/1-173043	20115	20529	10320	10311	10606	9959	11170	20437	35524	9697	21166	11274	34838	20743	20777	34668	34670	10505	20790	34481	9640	13075	35420	20906	34833	35356	26534	20649	34011	20852	34810	11264	34666	34667	11273	11288	9944	10626	13568	21447	0	12305	10684	22653	11986	21127	25840	13173	20664
Ec_129/1-173043	20865	21133	11452	11460	12791	11369	12540	21092	36374	11568	21527	12792	35749	21283	21524	35511	35590	12052	20968	35335	11116	13852	36313	21309	35905	36189	27145	21292	34999	21181	35192	12780	35509	35510	12791	12878	11463	12582	14046	22041	12305	0	12689	23000	13788	21669	26190	14622	21298
Ec_130/1-173043	20636	21085	9284	8149	11530	8280	9285	20917	35612	7598	21391	9651	35069	21375	21336	34872	34819	8500	21260	34662	7653	11879	35473	21411	35152	35520	26552	21075	34284	20977	34748	9641	34868	34871	9650	11760	7816	11146	13552	21793	10684	12689	0	22595	12872	21644	26306	12932	21300
Ec_131/1-173043	24701	24740	21743	21619	22481	21455	22109	24917	38109	21836	24923	22441	37257	24997	25455	37177	36967	21987	25130	37017	21487	22574	38067	24864	37892	38135	28812	24967	36599	24636	37357	22429	37175	37178	22440	22839	21310	22292	22575	25564	22653	23000	22595	0	23242	25089	28607	22808	24941
Ec_155/1-173043	20835	21314	12130	12378	11560	12221	12754	21375	35968	11685	21707	13545	35387	21448	21732	35051	35047	12578	21271	34905	12235	14854	35733	21626	35247	35661	26160	21239	34553	21543	35081	13535	35047	35050	13544	3795	12192	10481	14563	21944	11986	13788	12872	23242	0	21770	25795	14693	21370
Ec_162/1-173043	12890	11961	20688	20505	20701	20479	21113	12004	37942	20585	2098	20965	36799	11595	12325	36691	36628	20602	10929	36585	20558	18359	37679	2030	37295	37593	28885	11770	36179	11205	36775	20953	36687	36690	20966	21222	20486	20603	20575	12016	21127	21669	21644	25089	21770	0	24749	21354	12037
Ec_166/1-173043	24818	24904	25152	24897	25694	24784	25525	25127	39306	25123	24602	25597	38395	24918	25482	38097	38164	25207	24718	38084	24922	25292	39236	24796	38911	39080	22366	24767	37653	24580	38235	25581	38095	38097	25596	25980	24939	25962	25784	25494	25840	26190	26306	28607	25795	24749	0	26120	25087
Ec_168/1-173043	20601	20786	12850	13031	13309	13015	13592	20821	36251	12529	21381	13658	35540	20988	21164	35352	35499	13653	21056	35209	12973	15264	36065	21393	35610	35854	27012	20832	34969	20903	35499	13654	35350	35351	13657	14040	12776	13308	11141	21691	13173	14622	12932	22808	14693	21354	26120	0	21020
Ec_170/1-173043	13526	10014	20483	20147	20407	20160	20845	13337	37791	20283	11899	20723	36680	11403	12459	36548	36522	20454	11785	36453	20270	18213	37476	12223	37228	37422	28763	11951	35904	12125	36530	20709	36544	36549	20722	20845	20252	20429	20552	11917	20664	21298	21300	24941	21370	12037	25087	21020	0
Ec_172/1-173043	35918	36040	33068	32768	34515	32653	32934	36280	33324	33505	36015	32667	10047	36120	36327	10763	25179	32694	35950	10838	32855	33585	33281	36275	33977	33723	37223	36005	25178	36006	27198	32653	10763	10764	32666	34574	32769	34382	34999	36520	34404	35225	34493	36769	34870	36141	37920	34838	36100
Ec_179/1-173043	24059	24049	20658	20557	21286	20467	21251	24413	38084	20825	24451	21123	37164	24258	24840	36926	36816	21045	24418	36778	20565	21606	37940	24349	37440	37828	28574	24302	36138	24259	37074	21121	36924	36927	21122	21955	20391	21439	21408	24797	21301	22174	21743	8896	22307	24550	28175	21523	24123
Ec_1/1-173043	22069	22203	14422	14465	13663	14404	14849	22155	37625	13438	22812	15292	36879	22574	22694	36684	36605	14667	22516	36485	14134	16917	37513	22703	36768	37263	28476	22273	36125	22389	36751	15282	36682	36683	15291	12488	14369	14074	12856	22994	14204	15571	14496	24520	13119	22805	27473	14091	22660
Ec_219/1-173043	37335	37354	34154	33783	35431	33735	33888	37492	16896	34596	37338	34226	33608	37567	37836	33479	33266	33953	37358	33588	33915	34558	20	37500	34141	33711	38819	37299	32753	37503	33396	34214	33475	33478	34225	35509	33823	35399	36191	38096	35419	36312	35472	38066	35732	37678	39233	36064	37475
Ec_21/1-173043	19714	20007	8295	7245	10643	7034	8244	20083	34385	3748	20360	8738	33885	20429	20347	33626	33597	7388	20478	33512	6938	10849	34323	20371	34071	34348	25771	20145	33105	20150	33671	8730	33622	33625	8737	10942	6972	10656	12600	20756	10162	12076	8091	21662	11871	20572	25128	12569	20226
Ec_224/1-173043	12698	11565	20356	19899	20264	19977	20784	12417	37665	20155	10795	20652	36638	11601	12665	36502	36538	20364	10873	36416	20092	18167	37285	11222	37069	37234	28637	11192	35871	11008	36563	20638	36500	36501	20651	20865	20067	20427	20077	11419	20692	21217	21138	24924	21375	11104	24073	20925	11897
Ec_228/1-173043	36198	36299	33338	33051	34693	32909	33288	36482	32905	33725	36339	33089	24712	36511	36730	24984	22682	33078	36275	25240	33105	33829	33078	36400	33876	33875	37566	36342	22277	36399	27161	33075	24982	24985	33088	34762	33048	34599	35359	36990	34575	35396	34712	36917	34991	36504	38136	35345	36345
Ec_230/1-173043	12843	11383	20312	19862	20248	19949	20755	12575	37748	20142	11270	20708	36606	11222	12269	36489	36605	20264	11514	36406	20103	18087	37372	11792	37159	37426	28865	11323	35934	11532	36587	20694	36485	36490	20707	20832	20043	20226	20237	11617	20689	21376	21238	24933	21452	11377	24855	20826	11422
Ec_232/1-173043	20568	20867	5202	5462	12564	5292	4786	20911	33861	8416	21226	7235	32911	21184	21051	32966	32409	4383	21021	32762	5856	7589	33875	21292	33397	33662	26530	21073	32683	21046	32703	7235	32962	32965	7234	12614	5318	12389	15017	21563	11753	13197	9722	22437	13748	21368	25858	14410	21041
Ec_236/1-173043	19998	20294	13059	13236	13461	13126	13633	20165	36527	12646	20782	13697	35684	20525	20836	35486	35495	13309	20423	35260	12879	14821	36374	20482	35652	36141	26820	20406	35037	20337	35648	13687	35484	35485	13696	14184	12784	13753	13885	21208	13397	13316	13348	22076	14818	20869	26088	14082	20509
Ec_255/1-173043	37342	37320	34114	33771	35603	33711	34066	37610	34015	34519	37487	34205	34093	37597	37823	34226	33824	33797	37415	34353	33797	34701	33971	37544	19812	21360	38742	37310	33884	37468	34562	34193	34224	34225	34204	35470	33811	35382	36073	38019	35429	36320	35489	38150	35804	37590	39218	36127	37493
Ec_271/1-173043	10689	13151	20316	20023	20369	20056	20905	13694	37610	20259	12322	20608	36520	12588	13697	36344	36406	20321	12170	36256	20215	18350	37318	12647	36997	37174	28493	12369	35747	12773	36394	20594	36342	36345	20607	20939	20133	20364	20487	12889	20865	21280	21256	24738	21470	12271	24654	20966	12943
Ec_274/1-173043	13004	11116	20094	19838	20070	19871	20663	12638	37745	19981	11185	20472	36559	2458	11879	36432	36490	20180	11342	36355	19959	17808	37342	11546	37036	37341	28650	11446	35768	11371	36572	20458	36428	36433	20471	20554	19976	20088	20275	11714	20488	21036	21081	24909	21157	11303	24687	20668	11290
Ec_278/1-173043	19884	20219	291	5372	11021	5017	5156	20388	34241	7681	20587	6993	33538	20433	20471	33345	33396	4166	20482	33198	5180	6059	34123	20502	33626	34091	25711	20423	32859	20512	33232	6995	33343	33344	6992	10904	5050	10855	13449	21027	10309	11428	9273	21733	12095	20696	25141	12847	20493
Ec_283/1-173043	25365	25280	24755	24643	25365	24614	25148	25377	38519	24969	25120	25231	37589	25292	25858	37320	37263	24848	25040	37270	24595	25063	38351	25182	38198	38327	21253	25127	36712	25216	37425	25218	37316	37320	25230	25649	24624	25534	25731	25764	25595	26341	25828	28010	25152	25170	20762	25888	25270
Ec_292/1-173043	13491	11544	20161	19842	19970	19946	20590	12903	37853	19960	11400	20495	36768	11535	12409	36620	36547	19846	11688	36513	19955	17953	37528	11556	37251	37544	28703	11962	35854	11955	36744	20479	36616	36621	20494	20594	20024	20177	20203	12438	20553	21100	21069	24861	21128	11584	24898	20747	11099
Ec_297/1-173043	16796	15489	18182	18416	18591	18404	19380	15911	37466	18540	15438	19200	36440	15473	16107	36234	36375	18953	15531	36134	18527	18183	37137	15205	36906	37007	27973	15857	35504	16104	36368	19190	36230	36235	19199	18992	18458	19320	18981	16276	18795	19547	19570	24327	19334	15510	25903	19732	15845
Ec_309/1-173043	19912	20322	8524	7857	10878	7722	8791	20252	34807	2157	20953	9110	34307	20697	20617	34143	34050	7870	20798	33946	6957	11207	34817	20773	34396	34763	25691	20436	33549	20530	34128	9100	34139	34142	9109	11488	7551	10893	13075	21073	10309	12193	8358	22136	11520	20960	25005	13241	20639
Ec_314/1-173043	13228	11988	20770	20572	20720	20515	21127	12157	38028	20579	2205	20958	36868	11685	12479	36760	36705	20646	10933	36654	20595	18391	37739	2123	37340	37638	28940	11850	36193	11302	36784	20944	36754	36761	20957	21205	20520	20580	20570	12126	21183	21655	21643	25168	21749	645	24815	21372	12072
Ec_335/1-173043	36424	36416	33322	33106	34837	33008	33240	36724	33632	33870	36564	32966	2661	36619	36811	161	25771	33083	36452	1390	33277	33869	33493	36491	34313	34039	37605	36427	25362	36600	26392	32952	157	162	32965	34888	33146	34832	35432	37027	34662	35511	34852	37174	35033	36695	38098	35350	36550
Ec_340/1-173043	13005	11209	20255	19954	20244	20035	20723	11916	37725	20129	10526	20512	36703	11149	12370	36565	36642	20264	10484	36501	20063	18009	37425	10908	37073	37355	28849	11173	36027	10985	36627	20496	36561	36565	20511	20646	20023	20339	20291	11503	20692	21223	21144	24861	21164	10670	25013	20945	11176
Ec_361/1-173043	19451	19767	5583	3160	10813	3135	4831	19891	33834	6465	20216	4981	33173	20042	20066	32974	32965	4089	19931	32760	3394	8022	33741	20014	33306	33615	25520	19957	32598	20032	32897	4967	32972	32973	4982	11291	2817	10459	13401	20580	9771	11395	7773	21549	12152	20360	24715	13034	19989
Ec_381/1-173043	14609	12701	20687	20365	20665	20262	21138	14227	38277	20541	12706	20939	37110	12827	13621	36978	36998	20814	12583	36873	20244	18642	37878	12965	37548	37830	29215	13045	36426	13370	37028	20929	36976	36979	20938	21249	20472	20744	20813	13247	20803	21592	21373	25176	21622	12932	25542	21270	12261
Ec_388/1-173043	12968	12352	20535	20212	20452	20308	21011	8979	37693	20399	11033	20876	36788	11654	12781	36663	36620	20574	2064	36559	20362	18165	37511	11472	37220	37567	28680	11198	36110	10503	36732	20862	36659	36664	20875	20763	20199	20545	20375	11514	20838	21376	21340	25148	21394	11284	24773	21166	11857
Ec_3/1-173043	13830	12943	21290	21122	21448	21038	21812	13403	38652	21089	11979	21627	37563	12442	13868	37434	37439	21367	11654	37315	21149	19155	38394	12359	38151	38311	29772	11859	36849	12277	37671	21613	37432	37435	21626	21965	21136	21464	21303	12587	21799	22266	22204	25990	22480	12152	25635	22032	12890
Ec_400/1-173043	13092	12110	20509	20123	20251	20226	20983	6633	37921	20213	11285	20823	36832	11275	12935	36747	36785	20441	10571	36651	20320	18233	37519	11575	37304	37488	28760	10833	36179	1224	36775	20805	36743	36747	20822	21074	20290	20629	20477	11780	20922	21346	21268	24909	21559	11427	24652	21085	12035
Ec_405/1-173043	19709	20098	7836	7093	10426	6966	8045	20011	34675	1163	20718	8388	34118	20473	20438	33953	33854	7168	20595	33761	6176	10488	34673	20539	34179	34577	26004	20189	33426	20309	33954	8378	33951	33954	8387	10913	6813	10218	12615	20867	9809	11705	7670	21872	11776	20740	25247	12652	20450
Ec_410/1-173043	13083	11852	20656	20467	20600	20407	21018	12013	37897	20468	2059	20855	36741	11533	12328	36633	36578	20539	10785	36527	20491	18277	37612	1978	37216	37516	28810	11702	36066	11154	36655	20841	36629	36634	20854	21088	20416	20453	20451	11977	21075	21526	21533	25053	21631	505	24682	21258	11928
Ec_416/1-173043	19223	19709	6707	5885	10177	5715	6730	19471	34374	5023	20186	7156	33847	19954	19833	33707	33561	5707	20005	33493	5348	9657	34413	20011	33897	34318	25748	19787	32967	19952	33715	7146	33705	33706	7155	10261	5610	10185	12552	20341	9233	11385	7085	21680	11357	20205	24954	12766	19823
Ec_426/1-173043	20148	20549	8270	7407	10696	7288	8360	20399	34514	6324	21095	6634	33560	20829	20743	33457	33520	7555	20835	33188	6919	10861	34515	20836	34008	34452	26326	20645	32885	20711	33637	6636	33455	33456	6633	11377	7056	10968	13504	21293	10017	12216	8341	22427	12284	21134	25600	13126	20692
Ec_431/1-173043	19560	20532	10647	10589	10842	10511	11384	20700	35588	10001	20893	11708	34990	20838	20944	34847	34568	10728	20668	34634	10133	13277	35365	20889	35069	35268	26664	20567	34247	20743	34775	11694	34845	34846	11707	9023	10377	1727	13786	21367	10561	12369	10793	22306	10271	20977	25981	13287	20738
Ec_434/1-173043	14104	12357	20394	20311	20772	20036	20846	13599	38077	20714	12179	21122	36835	11940	3800	36600	36820	20577	12343	36524	20569	17708	37691	12388	37418	37502	28778	12726	36126	12812	36789	21108	36598	36601	21121	20748	20422	20651	20687	12989	21017	21636	21572	25147	21700	12332	25312	21197	12422
Ec_442/1-173043	12757	12244	20247	20093	19824	19835	20798	8661	37751	20108	10908	20507	36623	11609	12607	36502	36522	20293	1697	36396	20048	18168	37580	11283	37263	37477	28674	11185	35898	10404	36601	20493	36498	36503	20506	20516	19952	20096	20182	11481	20356	21041	20969	25064	21009	10995	24612	20728	11915
Ec_447/1-173043	12905	12010	20570	20404	20681	20323	21084	12484	37832	20348	11034	20902	36733	11502	12950	36599	36599	20649	10707	36480	20431	18368	37559	11405	37341	37504	28932	10922	35997	11344	36846	20888	36597	36600	20901	21185	20414	20679	20500	11655	21028	21502	21464	25159	21692	11207	24775	21230	11951
Ec_452/1-173043	24791	24843	21849	21709	22585	21549	22218	25014	38214	21902	25016	22523	37341	25077	25549	37261	37054	22101	25202	37101	21593	22678	38167	24961	37986	38233	28915	25044	36688	24733	37434	22511	37259	37262	22522	22913	21400	22388	22649	25649	22767	23089	22709	279	23312	25186	28702	22903	25032
Ec_457/1-173043	13436	11489	20124	19809	19927	19911	20557	12850	37813	19923	11345	20466	36733	11474	12354	36585	36507	19813	11631	36478	19924	17906	37493	11499	37213	37507	28660	11911	35817	11900	36701	20450	36581	36586	20465	20547	19989	20124	20162	12373	20520	21061	21036	24820	21081	11533	24852	20708	11040
Ec_467/1-173043	19461	19767	5489	3157	11026	2968	4582	19864	33891	6924	20088	4933	33247	20025	20012	33080	33021	4281	19799	32866	3723	7666	33692	20061	33289	33631	25551	19847	32620	19947	32676	4929	33078	33079	4932	11477	2982	10802	13614	20460	10190	11527	8116	21709	12436	20325	24798	12913	19935
Ec_472/1-173043	14221	12570	20534	20224	20611	20201	21010	13785	38194	20311	12309	20794	37029	12021	352	36868	37005	20456	12712	36794	20191	17950	37908	12771	37542	37726	29223	12905	36413	12913	36969	20780	36866	36869	20793	21301	20267	20674	20743	13052	20848	21581	21408	25537	21807	12405	25555	21237	12544
Ec_480/1-173043	19594	20052	5571	3533	10886	3378	5527	20027	34143	6927	20543	5367	33491	20242	20188	33335	33268	4786	20396	33121	4020	8269	33970	20289	33535	33917	25478	20160	32735	20303	33337	5369	33333	33334	5366	11292	3344	10748	13095	20763	10042	11693	8155	21582	12187	20611	24874	12602	20212
Ec_488/1-173043	20407	20525	13630	13737	14103	13641	13777	20803	36389	13099	21125	14428	35556	20827	21097	35380	35440	13714	20881	35273	13419	15693	36154	20940	35625	35788	27076	20831	34867	20886	35283	14418	35378	35379	14427	13776	13574	13538	11267	21487	13116	14095	13833	22223	14472	21074	26234	12281	20899
Ec_489/1-173043	19118	19599	5675	4202	11387	3986	6259	18993	34200	7430	19836	5757	33526	19597	19793	33369	33336	5398	19682	33147	4563	7279	34024	19615	33623	33994	25556	19644	32799	19112	33410	5759	33367	33368	5756	11864	3953	10877	13624	20148	10564	12068	8680	21743	12741	19918	24891	13078	19826
Ec_495/1-173043	37333	37302	34071	33751	35596	33708	34051	37593	33999	34506	37472	34181	34116	37583	37811	34255	33714	33784	37402	34366	33798	34682	33967	37539	19833	21474	38748	37320	33885	37444	34548	34169	34253	34254	34180	35462	33754	35424	36044	38008	35422	36319	35479	38136	35793	37538	39218	36115	37488
Ec_498/1-173043	19978	20323	3327	4153	11082	3766	3724	20288	34092	6768	20729	6075	33304	20649	20535	33116	33110	1020	20628	32900	3810	6291	33898	20640	33481	33776	25807	20556	32602	20588	33102	6065	33114	33115	6074	11138	3825	11042	13495	21088	10205	11565	8313	21839	12339	20844	25288	13541	20625
Ec_500/1-173043	13633	13000	21083	20787	21279	20818	21622	13310	38640	20882	12523	21395	37541	12319	13813	37406	37367	21149	12201	37300	20914	19030	38259	12958	37943	38106	29711	3958	36661	11982	37396	21379	37402	37407	21394	21546	20909	21119	21168	12728	21567	22165	21890	25974	22103	12751	25736	21808	12944
Ec_503/1-173043	12717	11624	20569	20369	20596	20324	21039	11867	37646	20328	11182	20929	36698	11057	12570	36533	36630	20539	9944	36439	20371	18213	37429	11585	36920	37329	28666	10927	36072	11044	36509	20913	36531	36534	20928	20951	20367	20647	20364	11926	20983	21503	21597	25105	21666	11362	24670	21272	11526
Ec_511/1-173043	36160	36376	33116	32792	34601	32682	32968	36557	33211	33503	36386	33151	25561	36560	36792	25738	1389	32807	36294	25423	32883	33727	33208	36427	33823	33428	37496	36272	5551	36475	27622	33139	25736	25737	33150	34635	32736	34393	35128	36909	34418	35376	34544	36793	34833	36457	38017	35232	36376
Ec_514/1-173043	36122	36326	33205	32867	34621	32760	33054	36392	33228	33597	36291	32983	25712	36518	36745	25913	3339	32894	36249	25811	32977	33731	33174	36360	33204	32917	37431	36225	5137	36451	27502	32971	25911	25912	32982	34635	32885	34321	35113	36894	34419	35374	34580	36870	34808	36461	37952	35218	36370
Ec_517/1-173043	20026	20408	8267	7262	11392	7047	7888	20569	34578	4497	20773	8842	34093	20807	20728	33855	33770	7775	20698	33743	7489	10757	34384	20789	34295	34471	26208	20563	33608	20450	33755	8846	33851	33854	8841	11542	6926	11184	13113	21153	10666	12711	8405	21928	12215	20938	25429	12556	20670
Ec_519/1-173043	36295	36418	33204	33027	34821	32890	33246	36727	33470	33752	36666	33101	27341	36708	36842	27234	27489	32996	36575	27361	33094	33811	33608	36598	34510	34407	37610	36539	27370	36629	3825	33087	27232	27235	33100	34749	33012	34656	35403	37150	34636	35365	34683	37181	35033	36772	38240	35311	36473
Ec_53/1-173043	25155	25142	22237	22102	22898	22108	22601	25333	38510	22511	25497	22903	37628	25469	25833	37465	37466	22451	25366	37358	22057	22934	38332	25545	38141	38504	28450	25233	37109	25230	37399	22889	37461	37466	22902	22932	21992	23228	23191	25967	23234	23694	23656	16763	22347	25638	28225	23374	25506
Ec_57/1-173043	20320	20866	11106	11276	10261	11335	11919	20879	35746	10377	21187	12347	35187	20925	21203	34953	34862	11472	20824	34810	10576	13898	35597	20949	35075	35395	26430	20780	34204	21046	34835	12337	34949	34952	12346	2495	11075	9066	13615	21516	10973	12639	11313	22615	3945	21310	25997	13739	20891
Ec_60/1-173043	24726	24775	21748	21624	22533	21488	22150	24958	38155	21823	24964	22418	37278	25039	25491	37198	36982	21994	25157	37038	21488	22607	38118	24913	37942	38176	28848	24999	36612	24678	37371	22406	37196	37199	22417	22848	21337	22328	22589	25608	22699	23018	22624	353	23247	25134	28648	22836	24971
Ec_63/1-173043	24743	24797	21803	21665	22543	21505	22168	24968	38175	21858	24970	22481	37300	25028	25509	37220	37018	22057	25161	37060	21549	22634	38123	24917	37945	38197	28878	25001	36652	24686	37397	22469	37218	37221	22480	22865	21356	22344	22615	25610	22721	23049	22663	235	23264	25140	28666	22872	24977
Ec_67/1-173043	19954	20350	4084	4012	11223	3846	3537	20244	33983	7201	20639	6109	33384	20623	20539	33180	33121	2940	20507	32962	4406	6578	33996	20213	33594	33848	25584	20480	32517	20482	33111	6111	33178	33179	6108	11369	3853	11127	13966	21011	10481	11969	8409	21780	12706	20781	25268	13494	20510
Ec_6/1-173043	20381	20845	11508	11691	10648	11491	12252	20776	35791	10657	21256	12666	35177	21017	21339	34981	34812	11929	20749	34836	11299	14149	35624	21237	35148	35404	26563	20826	34313	20940	34829	12656	34977	34980	12665	3082	11570	9489	13975	21552	11243	12951	11957	22868	3434	21382	25896	13941	21024
Ec_7/1-173043	15263	13611	21406	21087	21528	21044	21856	14814	39119	21199	13349	21636	37985	13077	1537	37828	37951	21296	13743	37754	21046	18852	38837	13815	38520	38673	30183	13926	37370	13950	37912	21624	37826	37829	21635	22215	21121	21595	21703	14119	21736	22489	22302	26492	22722	13446	26520	22179	13577
Ec_80/1-173043	24761	24811	21815	21679	22557	21519	22184	24982	38182	21874	24984	22491	37309	25048	25513	37227	37022	22071	25171	37067	21561	22646	38132	24933	37962	38206	28889	25011	36656	24700	37405	22479	37225	37228	22490	22889	21370	22363	22621	25625	22734	23063	22677	255	23284	25156	28671	22881	24995
Ec_81/1-173043	14793	13296	19899	19989	20254	19671	20499	14490	38084	19512	13056	20264	36984	12904	2188	36823	36959	19826	13417	36749	19629	18126	37947	13464	37520	37626	29151	13639	36343	13492	36887	20250	36821	36824	20263	20727	19736	20005	20535	13928	20349	21279	20835	25340	21184	13157	25510	20437	13289
Ec_83/1-173043	19801	20270	8180	7321	10884	7081	8160	19914	34796	6894	20506	9106	34222	20565	20586	34017	33982	7598	20485	33808	7202	10750	34642	20575	34322	34654	26015	20281	33563	20096	33947	9096	34013	34016	9105	10237	6803	10657	12736	20942	10015	11835	3654	21764	11844	20786	25558	12200	20504
Ec_84/1-173043	19781	20219	8359	7256	10692	7144	8308	19920	34614	6466	20734	8795	34138	20540	20502	33944	33873	7723	20385	33736	6879	10911	34667	20521	34156	34520	25871	20231	33462	20198	33734	8785	33940	33943	8794	10926	6862	10637	12453	20970	9684	11470	3580	21885	11851	20754	25415	12130	20519
Ec_89/1-173043	12613	11961	20256	19969	20378	19988	20804	12276	37712	20031	11477	20556	36595	11264	12778	36458	36417	20330	11154	36354	20089	18164	37318	11916	37010	37172	28779	2823	35699	10922	36463	20540	36454	36459	20555	20658	20086	20240	20248	11698	20681	21283	21038	25040	21206	11702	24756	20909	11915
Ec_93/1-173043	12695	11760	20413	20212	20340	20088	20801	12508	37723	20174	11497	20594	36594	11229	12453	36416	36469	20428	11279	36340	20208	17977	37489	11908	37077	37332	28799	11625	35956	11335	36474	20580	36412	36417	20593	20916	20078	20393	20422	6410	20802	21450	21308	24691	21387	11540	25028	20994	11474
Ec_98/1-173043	19855	20298	11811	12099	13541	11627	12707	19854	36077	11062	20929	12609	35377	20500	20633	35181	35273	12204	20328	34969	11845	13645	35952	20648	35358	35802	27084	20257	34732	20431	35189	12599	35177	35180	12608	13463	11650	13124	14189	21136	12461	13666	10385	22502	14080	20964	26184	13973	20494
Ec_9/1-173043	19896	20300	8482	7824	10868	7680	8770	20227	34776	2172	20933	9091	34276	20676	20600	34105	34016	7835	20781	33908	6938	11175	34792	20756	34374	34733	25660	20427	33509	20510	34104	9081	34101	34104	9090	11477	7520	10868	13072	21051	10286	12163	8374	22108	11512	20945	24965	13241	20615
reference/1-173043	19037	19355	4821	3562	10355	3344	4124	19403	33021	6022	19805	5318	32441	19783	19635	32230	32244	3218	19542	32016	3315	7314	32877	19779	32546	32927	24822	19533	31909	19565	32284	5300	32228	32229	5317	10470	3258	10014	12993	20104	9426	11062	7505	21092	11344	19889	24183	12554	19598
min: 1 max: 39306
[truncated: 65 more columns]
