# Supplementary material for: ESBL and AmpC β-Lactamase Encoding Genes in E. coli From Pig and Pig Farm Workers in Vietnam and Their Association With Mobile Genetic Elements
Source: Front Microbiol. 2021 Mar 11;12:629139. doi: 10.3389/fmicb.2021.629139 (PMC7991805; doi:10.3389/fmicb.2021.629139)
Supplement: Supplementary Table 2 — Pairwise SNPs between ESBL-producing E. coli genomes. [file Table_2.XLSX]

## Sheet: Overall
OVERALL CHARACTERISTICS
Strain_ID	Source	Farm_ID	Isolation year	ESBLs/AmpC in WGS	ESBLs/AmpC Contig ID and length	ESBLs/AmpC contig highest BLAST (coverage and % identity)	Reconstructed Plasmids	Size of ESBL plasmid (kb)	Replicon_Type	AMR Genes on reconstructed plasmids	Predicted Metal Resistance Genes on reconstructed plasmids (Bacmet)
7A1	Pig	7	2015	blaCTX-M-65	Contig 101; 1811 bp	Salmonella infantis Plasmid acc: CP052840 (100 - 99.9)	7A1_p	120	IncFII	blaTEM-1B, aac(3)-IV, aadA1aph(4)-Ia, mph(A), oqxA, oqxB, sul1/2, dfrA1	oqxB
7C3	Human	7	2015	blaCMY-2,blaCTX-M-27	Contig 37, 45958bp ; Contig 98, 4271 bp	E coli Plasmid acc: CP034399 (100 - 99.9) ; Shigella sonei plasmid acc: KX008967 (100 - 100)	7C3_p1	80	IncFII	blaCMY-2, blaCTX-M-27, mph(A), aadA5, sul1, dfrA17	qacEdelta1
8C2	Human	8	2015	blaCTX-M-27	Contig 114, 4312 bp	E coli Plasmid acc: AP017621 (100 - 100)	8C2_p	150	IncFII	blaCTX-M-27, qnrS2, aadA1, erm(B), cmlA1, sul3, dfrA12	ND
9A2	Pig	9	2015	blaCTX-M-55	Contig 77, 3980bp	E coli plasmid acc: AP023192 (100 - 100)	9A2_p1	150	IncFIB, IncFIC(FII), IncX1	blaCTX-M-55, blaTEM-1B, fosA3, oqxA,oqxB, sul2, tet(A, dfrA12, aadA2, aph(3')-Iia, aph(6)-Id, rmtB	oqxB
10A2	Pig	10	2015	blaCMY-2	Contig 51, 8197bp	E coli plasmid acc: CP049197 (100 - 99.9)	10A2_p1	60	IncHI2	qnrS1, aadA1, aadA2, mef(B), cmlA1, sul3, tet(A), dfrA12	silA
17A1	Pig	17	2015	blaCTX-M-15	Contig 104, 4992bp	E coli plasmid acc: MT077881 (100 - 100)	17A2_p1	200	IncFIA, IncFIB, IncFII,	blaCTX-M-15, mph(A), aac(6')-Ib-cr, sul1, dfrA17, aac(6')-Ib-cr, aadA5	qacEdelta1
27C1	Human	27	2015	blaCTX-M-55	Contig 114, 3021 bp	E coli plasmid acc: MN823991 (100 -100)	27C1_p1	140	IncFIB, IncFII	blaCTX-M-55, blaTEM-1B, aph(3')-Iia, erm(B), tet(A)	ND
29C1	Human	29	2015	blaCTX-M-15	Contig 10, 137003 bp	E coli chromosome	29C1_p1	60	IncFIB	aadA17, lnu(F), sul2	ND
31A3	Pig	31	2015	blaCMY-2	Contig 55, 19770 bp	E coli chromosome	31A3_p1	20	IncFIB	aadA1, aadA2, cmlA1, floR, sul2, tet(M), dfrA12	qacF
31C1	Human	31	2015	blaCTX-M-27	Contig 86, 2230 bp	E coli plasmid acc: LC520277 (100 -100)	31C1_p1	160	IncFII	ND	ND
35A1	Pig	35	2015	blaCTX-M-27	Contig 77, 2457 bp	E coli plasmid acc: MN101850 (100 -100)	35A1_p1	70	IncFII	blaCTX-M-27, aadA5, mph(A), sul1, dfrA17	qacEdelta1
36A1	Pig	36	2015	blaCTX-M-27	Contig 95, 1844 bp	Shigella sonei plasmid acc: CP049168 (100 -100)	36A1_p	170	IncFIA(HI1), IncFIB(K), IncFII	blaCTX-M-27, qnrS1, mef(B), mph(A), cmlA1, sul1, sul3, tet(A), dfrA12, aadA1/2, aac(3)-IIa	silA, pcoA, qacF, qacEdelta1, merA
36A2	Pig	36	2015	blaCMY-2	Conig 25, 69411 bp	E coli chromosome	36A2_p1	30	IncFIA, IncFIB,	ND	ND
							36A2_p3	20	IncFII(pSE11)	ND	ND
38A1	Pig	38	2015	blaCTX-M-65	Contig 103, 1839 bp	Salmonella infantis plasmid acc: CP052840 (100 - 99.9)	38A1_p	120	IncFII	blaTEM-1B, oqxA, oqxB, mph(A), floR, sul1/2, dfrA1, aac(3)-IV, aph(4)-Ia, aadA1	merR, merA, oqxB
38A2	Pig	38	2015	blaCTX-M-65	Contig 91, 4010	Salmonella infantis Plasmid acc: CP052840 (100 - 99.9)	38A2_P1	50	IncFII	blaTEM-1B, aph(4)-Ia, aadA1, aac(3)-IVmph(A), erm(B), oqxA, oqxB, sul1, sul2, dfrA1, floR	merA, oqxB
38C2	Human	38	2015	blaCTX-M-14	Contig 22, 86178 bp	E coli chromosome	38C2_p2	90	IncFIA(HI1), IncN	aadA1/2, aph(3')-Ia, erm(B), mef(B), cmlA1, floR, sul3, dfrA12	qacF, merA
42C1	Human	42	2015	blaCTX-M-27	Contig 56, 10640 bp	Shigella sonei plasmid acc: KX008967 (97 - 99)	42C1_p1	10	IncFII	blaCTX-M-27,blaTEM-1B	ND
49C2	Human	49	2015	blaCTX-M-27	Contig 87, 2457 bp	Shigella sonei plasmid acc: CP049168 (100 -100)	49C2_p1	170	IncFIB, IncFII(29)	ND	ND
55A2	Pig	55	2015	blaCTX-M-55	Contig 88, 4907 bp	E coli plasmid acc: CP034747 (100 - 97.6)	55A2_p1	170	IncFIA(HI1), IncFIB(K)	oqxA, oqxB, aadA1, aph(3'')-Ib, aph(6)-Id, mef(B), cmlA1, sul3, dfrA12	silA, qacF, merA, oqxB, corA, corA
							55A2_p2	50	p0111	mcr-1.1	ND
58C3	Human	58	2015	blaCMY-2	Contig 41, 8747 bp	E coli chromosome	58C3_p1	80	IncY	aadA23, mph(A), catA2, sul1, sul3, tet(A), dfrA12	merA, qacF
61C2	Human	61	2015	blaCMY-2	Contig 8, 170462 bp	E coli chromosome	61C2_p1	15	ND	ND	ND
66C3	Human	66	2015	blaCTX-M-15	Contig 46, 15151 bp	Klebsiella pneumonea Plasmid acc: CP052151 (100 - 99.9)	66C3_p1	50	IncFIB(K)	blaTEM-1B, tet(A)	ND
67C2	Human	67	2015	blaCTX-M-27	Contig 91, 4271 bp	Shigella sonei plasmid acc: KX008967 (100 - 100)	67C2_p1	95	IncFII	blaCTX-M-27, aadA5, mph(A), sul1, dfrA17	qacEdelta1
69C2	Human	69	2015	blaCTX-M-27	Contig 91, 4271 bp	Shigella sonei plasmid acc: KX008967 (100 - 100)	69C2_p1	45	IncFII	blaCTX-M-27, aadA5, mph(A), sul1, dfrA17	qacEdelta1
72C1	Human	72	2015	blaCTX-M-27	Contig 109, 2457 bp	Shigella sonei plasmid acc: CP049168 (100 -100)	72C1_p1	20	IncFII	blaCTX-M-27	ND
72C3	Human	72	2015	blaCTX-M-27	Contig 97, 2457 bp	Shigella sonei plasmid acc: CP049168 (100 -100)	72c3_p1	60	IncFII	ND	ND
74A1	Pig	74	2015	blaCTX-M-55	Contig 50, 19891 bp	E coli plasmid acc: CP034747 (100 - 99.4)	74A1_p1	170	IncFIA(HI1), IncHI1A, IncHI1B(R27)	blaCTX-M-27, blaCTX-M-55, aadA2, sul3, dfrA12	ND
76C1	Human	76	2015	blaCTX-M-15	Contig 106, 5415 bp	E coli plasmid acc: LR595882 (100 - 99.9)	76C1_p1	170	IncB/O/K/Z, IncFII(29)	blaCTX-M-15, blaTEM-1B, aac(3)-Iia, aadA1, mph(A), sul1, dfrA1	acrE/envC
77C3	Human	77	2015	blaCTX-M-27	Contig 82, 2457 bp	Shigella sonei plasmid acc: CP049168 (100 -100)	77C3_p1	20	IncFIB	ND	ND
79A1	Pig	79	2015	blaCTX-M-55	Contig 51, 22683 bp	E coli chromosome	79A1_p1	5	Col(pHAD28)	ND	ND
80A3	Pig	80	2015	blaCTX-M-27	Contig 63, 4271 bp	Shigella sonei plasmid acc: KX008967 (100 - 100)	80A3_p	25	IncFII	blaCTX-M-27	ND
87C1	Human	87	2015	blaCTX-M-14	Contig 137, 2080 bp	E coli plasmid acc: MT230337 (100 - 100)	87C1_p1	120	IncFIB	blaCTX-M-14, aph(6)-Id, aph(3'')-Ib, aac(3)-Iid, sul2, tet(A)	corA
90A2	Pig	90	2015	blaCTX-M-27	Contig 122, 1765 bp	Shigella sonei plasmid acc: CP049168 (100 -100)	90A2_p1	65	IncFII	blaCTX-M-27, mph(A)	ND
90C2	Human	90	2015	blaCT-M-27	Contig 81, 4498 bp	E coli plasmid acc: CP054458 (100 -100)	90C2_p1	30	ND	ND	ND
92A1	Pig	92	2015	blaCTX-M-27	Contig 142, 2457 bp	Shigella sonei plasmid acc: CP049168 (100 -100)	92A1_p1	200	IncI1-	blaCTX-M-27, blaTEM-1B, aac(3)-Iid, aph(3'')-Ib, aph(6)-Id, sul2, tet(A), dfrA17	ND
97A1	Pig	97	2015	blaCTX-M-27	Contig 66, 1844 bp	Shigella sonei plasmid acc: CP049168 (100 -100)	97A1_p1	80	IncN	aadA1/2, aph(3')-Ia, erm(B), mef(B), cmlA1, sul3, dfrA12	silA, qacF, merA
97C2	Human	97	2015	blaCTX-M-27,blaOXA-10	Contig 99, 4271 bp, Contig 105, 2368 bp	Shigella sonei plasmid acc: KX008967 (100 - 100)	97C2_p1	86	IncFII(29)	ND	corA
100A3	Pig	100	2015	blaCTX-M-27	Contig 129, 2457 bp	Shigella sonei plasmid acc: CP049168 (100 -100)	100A3_p1	200	IncFII(pCoo), IncHI1A, IncHI1B(R27)	blaTEM-1B, aph(4)-Ia, aadA2b, aac(3)-IV, erm(B), sul1, dfrA15	qacEdelta1, merR
100C2	Human	100	2015	blaCTX-M-27, blaCMY-42	Contig 195, 1917 bp; Contig 48, 33046bp	Shigella sonei plasmid acc: CP049168 (100 -100) ; E coli plasmid acc: KY463221 (100 -100)	100C2_p1	50	IncI	blaCMY-42	ND
51A3	Pig	51	2015	blaTEM-1A	Contig 85, 12488 bp	E coli chromosome	51A3_p1	40	IncFII	ND	ND
Ec_1	Pig	A-01	2018	blaCTX-M-27, blaOXA-10	Contig 206, 6134 bp; Contig 208, 6069 bp	E ooli plasmid acc: MG014720 (100-99.9); E coli plasmid acc: MN915010 (100-99.8)	EC1_p1	20	ND	ND	ND
Ec_3	Pig	A-02	2018	blaCTX-M-55	Contig 228, 5134 bp	E coli chromosome	ND	ND	ND	ND	ND
Ec_6	Pig	A-03	2018	blaCTX-M-55	Contig 122, 7151 bp	E coli plasmid acc: CP032937 (100 -100)	EC6_p1	75	IncFIA(HI1), IncFIB(K), IncFII, IncN	blaCTX-M-55, mcr-3, qnrS1, aph(3')-Ia, aac(3)-Iid, aadA1/2, cmlA1, sul3, tet(A), dfrA12	silA
Ec_7	Pig	A-04	2018	blaCTX-M-55	Contig 215, 3560 bp	E coli plasmid acc: CP032937 (100 -100)	EC7_p1	140	IncFII	blaCTX-M-55, mcr-3, qnrS1, aac(3)-Iid, tet(A)	merA
Ec_9	Pig	A-07	2018	blaCTX-M-27	Contig 68, 20077 bp	Salmonella enterica plasmid acc: KP899806 (70 - 99.9)	EC9_p1	150	IncFIB(K), IncFIA(HI1)	ND	ydeP
							EC9_p2	20	IncFIB(K)	ND	ND
Ec_57	Pig	C-12	2018	blaCTX-M-55	Contig 114, 8738 bp	E coli plasmid acc: AP023198 (100 -100)	EC57_p1	80	IncHI2, IncR, Col(pHAD28)	blaCTX-M-55, qnrS1, aadA22, aph(3')-Ia, aph(6)-Id, lnu(F), floR, ARR-2, sul3, tet(A)(B), dfrA14	merA
Ec_123	Pig	B-05	2018	blaCTX-M-27, blaOXA-10	Contig 202, 1844 bp ; Contig 159, 6107 bp	Shigella sonei plasmid acc: CP049168 (100 -100); E coli plasmid acc: MN915010 (100-100)	EC123_p3	40	IncFII	ND	ND
Ec_130	Pig	B-9	2018	blaCTX-M-55	Contig 147, 9938 bp	E coli plasmid acc: KU254580 (85 - 99.9)	EC130_p1	140	IncN	blaCTX-M-55, blaTEM-1B, qnrS1, aac(3)-Iid, aph(3'')-Ib, aph(6)-Id, aph(3')-Ia, mph(A), sul1/2, tet(A)	qacEdelta1
Ec_131	Pig	B-10	2018	blaCTX-M-14	Contig 115, 8277 bp	E coli chromosome	EC131_p1	80	Col(pHAD28)	aph(3'')-Ib, aph(3')-Ia, aph(6)-Id, mef(B), floR, tet(A)	evgS, cueO
Ec_361	Pig	B-19	2018	blaCTX-M-55	Contig 165, 4664 bp	E coli plasmid acc: LC511658 (100 - 100)	EC361_p1	140	IncQ1	aac(3)-Iid, aadA1/2, aph(3')-Ia, mef(B), floR,	merA, cueO
Ec_388	Pig	B-26	2018	blaCTX-M-55	Contig 138, 9066 bp	Enterobacter cloacae plasmid acc: MF344581 (80 - 99.9)	EC388_p	13	ND	mcr-1.1	ND
Ec_162	Pig	C-07	2018	blaCTX-M-55	Contig 104, 7315 bp	E coli plasmid acc: MN158992 (100 -100)	EC162_p	25	ND	mcr-1.1	ND
Ec_283	Pig	C-10	2018	blaCTX-M-55	Contig 122, 4916 bp	E coli plasmid acc: CP034747 (100 -97.6)	EC283_p1	155	IncX4	mcr-1.1, aph(6)-Id, aph(3'')-Ib, floR, sul2, tet(A), dfrA14	merR
Ec_292	Pig	C-13	2018	blaCTX-M-14	Contig 68, 20563 bp	E coli chromosome	ECC292_p1	180	IncN	blaLAP-2, qnrS1, aac(3)-Iid, aadA1/2, aph(3'')-Ib, aph(6)-Id, cmlA1, floR, tet(B), dfrA12	qacF
Ec_297	Pig	D-13	2018	blaCTX-M-55	Contig 195, 2298 bp	E coli plasmid acc: MN823991 (100 -100)	EC297_p2	120	IncFIB	blaCTX-M-55, blaTEM-1B, aadA1/2, aac(3)-Iid, ant(3'')-Ia, fosA3, cmlA1, tet(A), tet(X4), dfrA12	ND
Ec_81	Pig	E-14	2018	blaCTX-M-14	Contg 89, 11644 bp	E coli chromosome	EC81_p1	170	IncFIA(HI1), IncFIB(K), IncX1	aadA1/2, cmlA1, floR, sul2, sul3, tet(A), tet(M), dfrA12	silA, qacF, zinT
Ec_83	Pig	E-15	2018	blaCTX-M-55, blaOXA-10	Contig 42, 38649 bp; Contig 111, 6069 bp	E coli plasmid acc: MK731977 (88-99.9); E coli plasmid acc: MN915011 (100-99.9)	EC83_p1	85	IncX1	blaCTX-M-55, blaOXA-10, qnrS1, aadA1, aph(3')-Ia, cmlA1, floR, ARR-2, tet(A), dfrA14	ymgB
Ec_442	Pig	E-17	2018	blaCTX-M-55	Contig 112, 5547 bp	E coli plasmid acc: MN158992 (97 - 99.9)	EC442_p1	200	IncFIC(FII)	aac(3)-Iia, aadA1, ant(3'')-Ia, lnu(F), floR, tet(A), dfrA14	ND
							EC442_p2	65	IncI2	mcr-1.1	ND
Ec_472	Pig	E-27	2018	blaCTX-M-15	Contig 136, 2257 bp	E coli plasmid acc: CP019282 (100 - 100)	EC472_p1	15	IncFII, IncI1-I	blaCTX-M-15, blaTEM-1B, aadA1/2, aac(3)-Iid, cmlA1, tet(A), dfrA12	qacF
Ec_517	Human	E-27	2018	blaCTX-M-55	Contig 57, 29913 bp	E coli chromosome	EC517_p1	70	ND	ND	ND
Ec_116	Pig	B-03	2018	blaCTX-M-55	Contig 279, 3021 bp	E coli plasmid acc: MN823991 (100 -100)	EC116_p2	140	IncN	blaCTX-M-55, aph(3'')-Ib, aph(6)-Id, fosA3, floR, sul2, tet(A), dfrA14	ND
Ec_224	Human	B-03	2018	blaCTX-M-27	Contig 88, 7585 bp	E coli plasmid acc: MN877942 (100 - 99.9)	EC224_p1	150	IncFII	blaCTX-M-27, blaTEM-1B, aph(3'')-Ib, aph(6)-Id, mph(A), floR, sul2, tet(A), dfrA14	ND
							EC224_p2	65	IncI2	mcr-1.1	ND
Ec_129	Pig	B-08	2018	blaCTX-M-14	Contig 163, 8279 bp	E coli chromosome	EC129_p2	13	ND	mef(B)	ND
Ec_228	Human	B-08	2018	blaCTX-M-55	Contig 108, 4939 bp	Salmonella Typhimurium plasmid acc: CP050751 (100 - 100)	EC228_p1	100	IncFIB(K)	blaCTX-M-55, qnrS1, aph(3'')-Ib, catA2, sul2, tet(A), dfrA14	ND
Ec_274*	Pig	B-14	2018	blaCTX-M-55, blaOXA-10	Contig 36, 39418 bp; Contig 120, 4924 bp	E coli plasmid acc: MK731977 (86-99.9); E coli plasmid acc: MN915011 (100-99.9)	EC274_p1	65	IncFIB	blaOXA-10, qnrS1, aph(4)-Ia, aadA1, aac(3)-IV, cmlA1, ARR-2, tet(A), dfrA14	zinT/yodA
Ec_230*	Human	B-14	2018	blaCTX-M-27	Contig 73, 20903 bp	Salmonella enterica plasmid acc: KP899806 (76 - 99.8)	EC230_p1	150	IncFII	blaTEM-135, blaTEM-1C, blaTEM-20, blaTEM-32, qnrS1, catA1, floR, tet(A), dfrA14	zinT/yodA, merA
Ec_278	Pig	C-05	2018	blaCTX-M-55	Contig 55, 21068 bp	E coli plasmid acc: MN158989 (100 -100)	EC278_p1	140	IncN, IncX4	blaCTX-M-55, mcr-1.1, catA2, dfrA14	ymgB/ariR
Ec_172	Human	C-05	2018	blaCTX-M-14	Contig 25, 67734 bp	E coli plasmid acc: LT985278 (95 - 99.8)	EC172_p1	130	IncB/O/K/Z	blaCTX-M-14, blaTEM-1B, aadA5, aac(3)-Iia, mph(A), sul1, tet(A), dfrA17	merA, qacEdelta1
Ec_166	Pig	C-08	2018	blaCTX-M-55	Contig 307, 3126 bp	E coli plasmid acc: CP034747 (100 - 96.3)	EC166_p2	6	IncFIB	ND	ND
Ec_232	Human	C-08	2018	blaCTX-M-27	Contig 121, 4093 bp	E coli plasmid acc: CP054458 (100 -99.9)	EC232_p1	150	IncFIA	blaCTX-M-27, aph(6)-Id, aph(3'')-Ib, aadA5, aac(3)-Iid, mph(A), sul1/2, tet(A), dfrA17	qacEdelta1
Ec_168	Pig	C-09	2018	blaCTX-M-65	Contig 155, 6667 bp	E coli plasmid acc: MG014722 (100 - 100)	EC168_p1	75	Col(pHAD28)	sul1, tet(A)	pcoE, qacEdelta1
Ec_179	Human	C-09	2018	blaCTX-M-55	Contig 45, 35004 bp	E coli chromosome	EC179_p	25	ND	ND	ymgB/ariR
Ec_53	Pig	C-11	2018	blaCTX-M-55	Contig 222, 4405 bp	E coli plasmid acc AP023198 (100 -100)	EC53_p1	55	IncHI2	blaCTX-M-55, blaLAP-2, qnrS1, aadA2, aadA24, aph(3')-Ia, ant(3'')-Ia, lnu(F), cmlA1, ARR-2, sul3, tet(A), dfrA12, dfrA14	pcoS
Ec_236	Human	C-11	2018	blaCTX-M-15	Contig 25, 50805 bp	E coli plasmid acc: CP021681 (58 - 100)	EC236_p	2	ND	ND	corA
Ec_416	Pig	C-18	2018	blaCTX-M-55	Contig 64, 9862 bp	Salmonella agona plasmid acc: CP048776 (100 -100)	EC416_p	60	IncFIB(K)	ND	ND
Ec_480	Human	C-18	2018	blaCTX-M-55	Contig 134, 2511 bp	E coli plasmid acc: AP023198 (100 -100)	EC480_p	60	ND	ND	oqxB, emrK
Ec_426	Pig	C-22	2018	blaCTX-M-55	Contig 66, 25159 bp	E coli plasmid acc: LC549805 (93 - 100)	EC426_p	70	IncP1	blaCTX-M-55, mcr-1.1, mcr-3.5, qnrS1, aadA2b, ant(3'')-Ia, floR, tet(A), sul2	marR, corA
Ec_488	Human	C-22	2018	blaCTX-M-3	Contig 160, 1289 bp	Klebsiella pneumonea plasmid acc: LC556222 (100 -100)	EC488_p1	200	IncFII	blaCTX-M-3, blaTEM-1B, qnrS1, aadA1, mph(A), sul1, tet(A), dfrA1	qacEdelta1, zinT/yodA
Ec_431	Pig	C-24	2018	blaCTX-M-27	Contig 125, 6921 bp	Shigella sonei plasmid acc: KX008967 (87 - 100)	EC431_p1	30	IncQ1	catA1	corA
Ec_489	Human	C-24	2018	blaCTX-M-27	Contig 75, 18016 bp	Salmonella enterica plasmid acc: KP899806 (71 - 99.8)	EC489_p1	150	IncFIB(K), IncFIA(HI1),	blaTEM-1B, mcr-3.1, aadA1, aac(3)-Iid, aph(3'')-Ib, aph(3')-Ia, aph(6)-Id, mef(B), cmlA1, floR, sul3, dfrA12	ibpB, silA, evgS, ydeP, corA, qacF
Ec_434	Pig	C-26	2018	blaCTX-M-55	Contig 197, 5360 bp	E coli plasmid acc: AP023198 (100 -100)	EC434_p	10	ND	ND	ydeO
Ec_495	Human	C-26	2018	blaCTX-M-27 , blaDHA-1	Contig 107, 4480 bp; Contig 72, 15453 bp	E coli plasmid acc: CP048360 (100-100) FOR BOTH	EC495_p1	145	IncFIA	blaCTX-M-27, blaDHA-1, qnrB4, aph(6)-Id, aph(3'')-Ib, aadA5, erm(B), mph(A), sul1/2, tet(A), dfrA17	qacEdelta1, zinT/yodA
Ec_60	Pig	E-01	2018	blaCTX-M-14	Contig 164, 1225 bp	E coli plasmid acc: MT318677 (100 -100)	EC60p	100	IncFIB	qnrS1, aac(3)-Via, aadA1, mef(B), mph(A), floR, tet(M)	ND
Ec_84	Human	E-01	2018	blaCTX-M-24	Contig 34, 50655 bp	E coli plasmid acc: MF136778 (88 - 99.8)	EC84_p2	60	IncP1	blaCTX-M-24, blaCTX-M-130	ND
Ec_63	Pig	E-03	2018	blaCTX-M-14	Contig 119, 5696 bp	E coli chromosome	EC63p1	50	ND	ND	emrY
Ec_89	Human	E-03	2018	blaCTX-M-15	Contig 78, 13774 bp	E coli plasmid acc: CP024226 (99 - 99.9)	EC89_p1	160	IncFII, IncB/O/K/Z	blaCTX-M-15, qnrS1	ND
Ec_67	Pig	E-04	2018	blaCTX-M-14 , blaDHA-1	Contig 5, 100603 bp ; Contig 84, 15223	E coli chromosome ; E coli plasmid acc: CP010239 (100-99.9)	EC67p1	170	IncFIB, IncFII	blaDHA-1, qnrB4, mph(A), sul1, dfrA17	qacEdelta1
Ec_93	Human	E-04	2018	blaCTX-M-65	Contig 109, 7323 bp	E coli plasmid acc: MF474175 (100 -99.9)	EC93_p2	16	IncFIB	blaCTX-M-65, blaTEM-1B, aph(3'')-Ib, aph(6)-Id, sul2	ND
Ec_80	Pig	E-13	2018	blaCTX-M-14	Contig 17, 67831 bp	E coli chromosome	EC80p	100	IncFIB	qnrS1, aac(3)-Via, aadA1, aph(3')-Ia, floR,	emrY
Ec_271	Human	E-13	2018	blaCTX-M-55	Contig 38, 35379 bp	E coli plasmid acc: MN158989 (100 -100)	EC271_p2	15	IncFIB	blaCTX-M-55, aac(3)-Iia, aadA1, floR, sul3, tet(A), dfrA14	qacF
Ec_447	Pig	E-14	2018	blaCTX-M-55	Contig 4, 113197 bp	E coli chromosome	EC447_p1	80	ND	ND	zntR/yhdM, marR
Ec_498	Human	E-14	2018	blaCTX-M-27	Contig 85, 8759 bp	E coli plasmid acc: CP020060 (74 - 99.9)	EC498_p1	150	IncFIA	blaCTX-M-27, blaTEM-1B, aac(3)-Iid, aadA1/2, aph(3')-Ia, mef(B), mph(A), cmlA1, floR, sul3, tet(A), dfrA12	merR, qacF
Ec_452	Pig	E-20	2018	blaCTX-M-14	Contig 60, 29995 bp	E coli chromosome	EC452_p1	110	IncX4	mcr-1.1, aac(3)-Via, aadA1, mef(B), mph(A), floR, qnrS1,	ND
Ec_500	Human	E-20	2018	blaCTX-M-15	Contig 62, 25867 bp	E coli plasmid acc: MF078004 (99 - 99.9)	EC500_p1	150	IncFII	blaCTX-M-15, qnrS1	ND
Ec_457	Pig	E-21	2018	blaCTX-M-14	Contig 83, 1225 bp	E coli plasmid acc: MT318677 (100 -100)	EC457_p1	140	IncX4	blaCTX-M-14, blaLAP-2, mcr-1.1, qnrS1, aadA1/2, aac(3)-Iid, cmlA1, floR, tet(M), dfrA12	qacF
Ec_503	Human	E-21	2018	blaCARB-2, blaCTX-M-55	Contig 70, 16295 bp ; Contig 46, 37797 bp	E coli plasmid acc: CP018123 (100 -99.9); E coli plasmid MH121703 (87-99.9)	EC503_p2	140	IncX2	blaCTX-M-55, qnrS13, catA2	ND
Ec_467	Pig	E-26	2018	blaCTX-M-27	Contig 52, 21321 bp	Enterobacter cloacae plasmid acc: CP020091 (76 - 99.9)	EC467_p2	85	IncFIB(K)	blaCTX-M-27, blaLAP-2, blaTEM-1B, qnrS1, aadA5, aph(3'')-Ib, aph(6)-Id, mph(A), sul1/2, tet(A), dfrA14, dfrA17	zraS/hydG
Ec_514	Human	E-26	2018	blaCTX-M-14	Contig 168, 3040 bp	E coli plasmid acc: MT230319 (100 - 100)	EC514_p1	70	IncL	ND	ND
Ec_21	Pig	A-10	2018	blaCTX-M-55	Contig 8, 111852 bp	E coli chromosome	EC21_p1	120	IncFIA(HI1), IncFIB(K)	qnrS1, aac(3)-Iid, floR, sul2, sul3, dfrA14	merR
Ec_219	Human	A-10	2018	blaCTX-M-27	Contig 93, 10389 bp	Shigella sonei plasmid acc: KX008967 (100 -99)	EC219_p1	140	IncFII	blaCTX-M-27, blaTEM-1B, aadA5, erm(B), mph(A), sul1, dfrA17	qacEdelta1, emrE/mvrC,
Ec_309	Pig	A-18	2018	blaCTX-M-15	Contig 111, 11008 bp	Klebsiella pneumonea plasmid acc: CP052151 (100 - 100)	EC309_p1	50	nd	nd	zinT/yodA, ydeP
Ec_335	Human	A-18	2018	blaCMY-2, blaCTX-M-27	Contig 82, 13325 bp ; Contig 149, 1381 bp	E coli chromosome; Shigell sonei plasmid acc: KX008967 (100-100)	EC335_p1	150	IncFII	blaCTX-M-27, aadA5, mph(A), sul1, dfrA17	qacEdelta1
Ec_98	Human	E-08	2018	blaCARB-2, blaCTX-M-55	Contig 112, 9580 bp ; Contig 147, 3021 bp	E coli plasmid acc: MK070495 (100-99.9); E coli plasmid acc: MN823991 (100-100)	EC98_p1	150	IncFIB(K), IncN	blaCTX-M-55, blaTEM-1B, aph(3')-Iia, floR, tet(A), dfrA14	ydeP, corA, ymgB/ariR, corA
Ec_155	Pig	C-03	2018	blaCTX-M-55	Contig 133, 9838 bp	E coli plasmid acc: AP023198 (81 - 100)	EC155_p3	75	IncQ1	aph(6)-Id, aadA2, aph(3'')-Ib, dfrA12	silA
Ec_170	Human	C-03	2018	blaCTX-M-27	Contig 97, 4093 bp	E coli plasmid acc: CP054458 (100 -100)	EC170_p1	140	IncFIB	blaCTX-M-27, aadA5, aph(3'')-Ib, aph(6)-Id, mph(A), sul1/2, tet(A), dfrA17	qacEdelta1
Ec_255	Human	E-05	2018	blaCTX-M-27	Contig 111, 3786 bp	E coli plasmid acc: CP054458 (100 -100)	EC255_p1	20	ND	ND	zinT/yodA
Ec_314	Pig	A-19	2018	blaCTX-M-55	Contig 101, 16242 bp	E coli plasmid acc: MN158989 (100 -99.9)	EC314_p1	140	IncFIB(K)	qnrS5	silA
Ec_340	Human	A-19	2018	blaCTX-M-55	Contig 47, 37834 bp	E coli chromosome	EC340_p1	98	IncI1	ND	ND
Ec_381	Pig	B-24	2018	blaCTX-M-55	Contig 365, 2257 bp	E coli plasmid acc: MN823991 (100 -100)	EC381_p1	155	IncFII	aph(6)-Id, aac(3)-Iid, aadA12, aph(3'')-Ib, cmlA1, dfrA14	ND
Ec_410	Human	B-24	2018	blaCTX-M-55	Contig 70, 21136 bp	E coli plasmid acc: MN158989 (100 - 99.9)	ECC410_p1	200	IncI1-I, IncFIC(FII)	aac(3)-Iia, floR, dfrA14,	ydeI
Ec_511	Human	E-24	2018	blaCTX-M-27	Contig 156, 1573 bp	E coli plasmid acc: LC520277 (100 -100)	EC511_p1	20	IncFIA, IncFII	blaCTX-M-27, aadA5, aph(3'')-Ib, aph(6)-Id, erm(B), mph(A), sul1/2, tet(A), dfrA17	qacEdelta1
Ec_400	Human	B-18	2018	blaCTX-M-55	Cotig 66, 22852 bp	E coli plasmid acc: MN158989 (100 -100)	EC400_p1	140	IncFIC(FII)	blaCTX-M-55, blaTEM-1B, aac(3)-Iia, aph(3')-Ia, ant(3'')-Ia, aadA1, lnu(F), floR, sul3, tet(A), dfrA14	ymgB/ariR, qacF
Ec_405	Human	B-22	2018	blaCTX-M-14	Contig 48, 35696 bp	E coli plasmid acc: LT985278 (96 - 99.9)	EC405_p1	200	IncB/O/K/Z	blaCTX-M-14, blaTEM-1B, qnrS1, aph(6)-Id, aph(3'')-Ib, aadA5, aac(3)-Iid, mph(A), sul1/2, tet(A), dfrA14, dfrA17	dsbB, qacEdelta1
Ec_519	Human	E-28	2018	blaCTX-M-15	Contig 131, 10795 bp	E coli plasmid acc: CP045278 (100 - 100)	EC519_p1	150	IncFII	ND	ND
* The ESBL gene was detected on the same contig with a plasmid replicon but not located on the reconstructed plasmid

## Sheet: MLST and Virulence profiles
ID	MLST	Serotype	Virulence genes
7A1p	ST10	H43	gad
9A2p	Unknown ST	O159:H51	astA, cma, gad, lpfA
10A2p	ST101	H40	gad, lpfA
17A1p	ST44	O89: H4	gad
31A3p	ST354	H34	air, eilA, gad, lpfA
35A1p	ST1286	O16:H32	astA, eatA, gad
36A1p	ST58	O28ac/O42:H25	astA, gad
36A2p	Unknown ST	O80:H19	eilA, gad
38A1p	ST10	H43	gad
38A2p	ST10	H43	gad
51A3p	ST3288	O166:H38	gad
55A2p	ST-663	H26	astA, gad, iss
74A1p	ST1001	O8:H2	gad, iss, lpfA
79A1p	ST744	O89:H9	gad
80A3p	ST10	H10	astA, gad, iss
90A2p	ST215	O89:H4	gad
92A1p	ST117	O33:H4	gad, iroN, iss, katP, lpfA, pic, vat
97A1p	ST542	O18:H45	astA, gad
100A3p	ST6913	H2	gad, iss, katP, mchF
7C3h	ST328	O51:H7	espA, espB, espF, espJ, lpfA, nleB, cif, eae, efa1, gad, nleA, nleB, tccP, tir
8C2h	ST877	O25:H10	gad, lpfA
27C1h	ST2003	O1:H15	cma, air, eilA, gad, iha, iss, nfaE, sat
29C1h	ST3171	O9:H9	gad, iss
31C1h	ST394	O17/O77:H18	eilA, gad, lpfA, air, astA, eatA, iss
38C2h	ST10	H27	gad
42C1h	ST1163	O171:H23	senB, lpfA
49C2h	ST155	O64:H21	capU, gad, lpfA, sta1, astA, iss, ltcA
58C3h	ST648	O83:H42	air, eilA, ireA, lpfA
61C2h	ST6778	H20	gad, lpfA
66C3h	ST38	H9	iss, air, eilA, gad
67C2h	ST156	O51:H40	gad, lpfA
69C2h	ST349	O86:H2	iss, eilA, air
72C1h	ST394	O17/O77:H18	eilA, gad, lpfA, air
72C3h	ST394	O17/O77:H18	eilA, lpfA, gad, air
76C1h	ST2076	O17/O77:H18	air, eilA, gad, lpfA
77C3h	ST394	O17/O77:H18	eilA, gad, lpfA, air
87C1h	ST189	H34	astA, gad
90C2h	ST43	O6:H10	mchB, mchC, mchF, mcmA, gad, iss
97C2h	ST226	O8:H4	gad, eatA
100C2h	ST-733	O15:H23	astA, gad, lpfA
Ec_1p	ST_5855	H_38	ompT, terC
Ec_3p	ST_4956	H_37	lpfA,terC
Ec_6p	ST_5870	O_147:H_40	astA, terC, traT
Ec_7p	ST_877	O_45:H_10	iss, lpfA,ompT, terC, traT,
Ec_9p	ST_10	H_32	terC
Ec_21p	ST_10	O_45:H_45	kpsE, kpsMII, terC
Ec_219h	ST_1163	H_23	iss, lpfA, senB,chuA, neuC, ompT, terC, traT
Ec_309p	ST_10	H_32	iss,terC
Ec_335h	ST_394	O_17/O_77:H_18	aap, air, astA, eilA, lpfA,chuA , kpsE, kpsMII_K1, neuC, terC, traT
Ec_314p	ST_2170	H_51	cma, iss, lpfA, fyuA, hlyF, irp2, iucC, iutA, ompT, sitA, terC, traT
Ec_340h	ST_345	O_8:H_21 (53)	lpfA,terC
Ec_116p	ST_3588	O_8:H_7	iroN, iss, lpfA, mchF, tsh,cvaC, etsC, hlyF, iucC, iutA, ompT, sitA, terC , traT
Ec_224h	ST_196	O_8:H_7	iroN, iss, lpfA,hlyF, ompT, sitA, terC, traT
Ec_123p	ST_218	H_23	TerC, TraT
Ec_129p	ST_195	H_4	lpfA,terC
Ec_228h	ST_68	H_6	air, eilA, iss, lpfA,chuA, kpsE, kpsMII, sitA, terC,
Ec_130p	ST_48	O_15:H_11	astA,ompT, terC
Ec_131p	ST_515	H_12	fyuA, irp2, terC
Ec_274p	ST_278	H_7	fim41A, lpfA,terC
Ec_230h	ST_351	O_18:H_7	cma, iroN, iss,cvaC, etsC, hlyF, ompT, papC, sitA, terC
Ec_400h	ST_156	O_76:H_45	cma, astA, hlyF, hra, iucC, iutA, ompT, papC, sitA, terC, traT
Ec_361p	ST_10	O_29:H_10	astA, sitA, terC
Ec_405h	ST_1286	O_71:H_32	aap, astA, iha, mchB, mchC, mchF,fyuA, irp2, terC, traT
Ec_381p	ST_29	O123/186:H_11	astA, cif, eae, efa1, espA, espB, espJ, iha, iss, katP, lpfA, nleA, nleB, nleC, sepA, tir, cea, iucC, iutA, ompT, terC, traT, fyuA, irp2
Ec_410h	ST_2170	H_51	cma, iss, lpfA,fyuA, hlyF, irp2, iucC , iutA, ompT, sitA, terC , traT
Ec_388p	ST_5229	O_177:H_34	astA, lpfA,fyuA, irp2, iucC, iutA, papC, sitA, terA, traT
Ec_155p	ST_165	H_26	terC
Ec_170h	ST_1147	H_35	aap, aatA, iha, iss, lpfA,fyuA, irp2, terC, traT
Ec_278p	ST_744	O_162/89:H_9	cma, cvaC, hlyF, iucC, iutA, ompT, sitA, terC, traT
Ec_172h	ST_69	O_15:H_18	air, eilA, iha, iss, lpfA, sat, senB,chuA, fyuA, irp2, iucC, iutA, kpsE, kpsMII_K52, ompT, papA_fsiA_F16, papC, sitA , terC, traT
Ec_162p	ST_2170	O_78:H_51	cma, iss, lpfA,fyuA, hlyF, irp2, iucC, iutA, ompT, sitA, terC, traT
Ec_166p	ST_2954	O_160:H_9	air, chuA, terC
Ec_232h	ST_167	O-89 (162):H_10	fyuA, irp2, terC , traT, sitA
Ec_168p	ST_2705	H_10	ompT, TerC
Ec_179h	ST_5044	H_29	terC
Ec_283p	ST_1011	O_8:H_16	air, cma, eilA, iroB, iss,chuA, cvaC, hlyF, iucC, iutA , ompT, sitA , terC, traT
Ec_53p	ST_6775	O_65:H_49	iss,terC
Ec_236h	ST_1294	O_9:H_30	terC
Ec_57p	ST_165	H_27	terC
Ec_292p	ST_1121	H_48	AstA, lpfA,terC
Ec_416p	ST_10	O_25:H_32	terC
Ec_480h	ST_34	H_30	terC
Ec_426p	ST_2935	H_32	astA, terC
Ec_488h	ST_484	H_4	aap, astA, iss,kpsE, kpsMII, ompT, terC, traT
Ec_431p	ST_226	O_15:H_10	fyuA, irp2, terC
Ec_489h	ST_34	O_68 (62):H_30	astA, TerC
Ec_434p	ST_641	H_21	astA, lpfA,terC
Ec_495h	ST_1722	H_24	air, eclb, eilA, iss, lpfA,chuA, fyuA, irp2, kpsE, sitA, terC, traT
Ec_297p	ST_410	O_33:H_26	iss, lpfA,ompT, TerC, traT
Ec_60p	ST_515	O_128:H_12	fyuA, irp2, terC, traT
Ec_84h	ST_48	O_20 (137):H_45	cma, iroN, iss, katP, mchF,cvaC, hlyF, iucC , iutA, ompT, sitA, terC , traT
Ec_63p	ST_515	O_128:H_12	fyuA, irp2, terC
Ec_89h	ST_2040	O_159:H_20	astA, lpsA,cib, sitA, terC
Ec_67p	ST_6214	O_162/89:H_10	iss, nfaE, afaA, afaB, afaC, afaD, afaE,fyuA, irp2, iucC, iutA, sitA, TerC, TraT
Ec_93h	ST_162	O_8:H_21	astA, iss, lpfA,hlyF, hra, iucC, iutA, ompT, papA-NEW, papC, sitA, terC, traT
Ec_255h	ST_1722	O_1:H_25	air, astA, eilA, iss, lpfA,chuA, hra, kpsE, terC , yfcV
Ec_98h	ST_7153	O_148:H_30	astA,terC, traT
Ec_80p	ST_515	O_128:H_12	fyuA, irp2, terC, traT
Ec_271h	ST_1196	O_29:H_8	cma, lpfA,cea, cvaC, hlyF, iucC, iutA, ompT, sitA, terC, traT
Ec_81p	ST_877	O28ac/O42:H_32	lpfA,ompT, TerC
Ec_447p	ST_4956	O_156:H_37	lpfA,terC, traT
Ec_498h	ST_10	O_9 (89,162):H_9	sitA, terC, traT
Ec_83p	ST_6018	O_8:H_11	ompT, terC
Ec_442p	ST_101	O_118:H_21	cma, iss, lpfA,cvaC, hlyF, iucC, iutA, ompT,sitA,terC, traT
Ec_452p	ST_515	O_128ac:H_12	Thank you for organizing the meetingfyuA, irp2, terC, traT
Ec_500h	ST_2040	O_159:H_20	astA,lpfA,cib, sitA, terC
Ec_457p	ST_1121	H_48	lpfA,terC
Ec_503h	ST_192	O_124 (164):H_34	iss, lpfA,ompT, terC
Ec_511h	ST_38	O_1:H_15	air, iha, iss, sat, senB,chuA , fyuA, hra, irp2, iucC, iutA, kpsEkpsMII_K5, papA_F43, terC, traT, kpsE
Ec_467p	ST_4238	H_2	capU,terC
Ec_514h	ST_38	O_86:H_18	air, astA, eilA, iss,afaD, chuA, fyuA, irp2, kpsE, kpsMII_K5, terC
Ec_472p	ST_877	H_10	lpfA,ompT, TerC, traT
Ec_517h	ST_1141	O_13:H_11	astA, terC, traT
Ec_519h	ST_6253	H_15	aap, air, astA, capU, eatA, eilA,chuA, kpsE, kpsMII_K5, terC, traT
* The ESBL gene was detected on the same contig with a plasmid replicon but not located on the reconstructed plasmid
